# Supplementary material for: Adenosine A2B Receptor Antagonism Interferes with TGF-β Cellular Signaling Through SMAD2/-3 and p65-Nf-κB in Podocytes and Protects from Phenotypical Transformation in Experimental Diabetic Glomerulopathy
Source: Cells. 2025 Jun 12;14(12):890. doi: 10.3390/cells14120890 (PMC12190782; doi:10.3390/cells14120890)
Supplement: Supplementary file 1 [file cells-14-00890-s001.zip]

Archive with 1 entries (1 files):
- cells-3652008-supplementary.pdf
